# Supplementary material for: Insights into the Pharmacokinetics and In Vitro Cell-Based Studies of the Imidazoline I2 Receptor Ligand B06
Source: Int J Mol Sci. 2022 May 12;23(10):5408. doi: 10.3390/ijms23105408 (PMC9141032; doi:10.3390/ijms23105408)
Supplement: Supplementary file 1 [file ijms-23-05408-s001.zip]

Archive with 1 entries (1 files):
- ijms-1667157-supplementary.pdf
